# Supplementary material for: Media Exposure to COVID-19 Predicted Acute Stress: A Moderated Mediation Model of Intolerance of Uncertainty and Perceived Social Support
Source: Front Psychiatry. 2021 Feb 10;11:613368. doi: 10.3389/fpsyt.2020.613368 (PMC7902691; doi:10.3389/fpsyt.2020.613368)
Supplement: Supplementary file 1 [file Table_1.XLS]

## Sheet: Sheet1
Subject number	Gender (0=male, 2=female)	Age	Marital status (0=single, 1=married, 2=divorced or widowed)	Media exposure to COVID-19	Intolerance of uncertainty	Perceived social support	Acute stress
1	1	29	2	6.5	38	59	2
2	2	23	1	8.5	38	57	42
3	1	36	2	17	52	76	5
4	2	25	1	7	43	77	19
5	2	18	1	10.5	45	77	95
6	1	25	1	3.5	46	71	26
7	2	26	1	3	27	61	0
8	2	17	1	13.5	38	72	12
9	1	35	2	4	27	63	3
10	2	33	2	5	23	66	8
11	2	36	2	16.5	35	50	8
12	1	40	2	1.5	43	84	0
13	2	24	1	4	24	72	22
14	2	19	1	9.5	44	69	94
15	2	33	2	13.5	36	48	37
16	1	40	2	5	44	61	14
17	1	33	2	4	48	61	4
18	2	20	1	4	35	77	49
19	2	18	1	14	35	69	50
20	2	24	1	11.5	40	61	50
21	1	38	2	6.5	37	27	18
22	1	52	2	4	20	64	7
23	1	52	2	4.5	18	57	0
24	2	23	1	7	41	68	90
25	2	40	2	2	27	72	6
26	2	34	2	5	27	73	10
27	2	32	1	4.5	24	70	37
28	2	19	1	8	24	63	13
29	1	41	2	7	31	84	4
30	2	23	1	1.5	27	72	2
31	1	37	1	7	26	74	16
32	2	24	1	17	26	70	3
33	2	35	2	7	28	78	0
34	2	23	1	9.5	56	32	75
35	2	26	1	24	60	42	95
36	2	25	1	1.5	36	60	1
37	2	25	1	15	20	76	3
38	1	33	2	14	38	75	9
39	2	33	3	5	36	66	37
40	2	25	1	7	39	70	16
41	2	27	2	4.5	33	76	7
42	1	36	1	0.5	23	54	1
43	2	25	1	2.5	28	66	16
44	2	22	1	5.5	50	64	15
45	1	25	1	11.5	60	66	13
46	2	24	1	24	37	72	17
47	2	29	2	3.5	34	63	11
48	2	22	1	22.5	38	67	44
49	2	34	2	20	39	47	73
50	2	32	2	4	47	84	1
51	1	24	1	13	34	36	20
52	2	26	1	2.5	29	81	25
53	2	24	1	10.5	36	34	38
54	2	28	2	1.5	39	71	3
55	2	27	2	11	41	84	31
56	2	33	2	2.5	39	75	51
57	1	32	1	3.5	32	71	10
58	1	24	2	3	41	50	17
59	2	55	2	8.5	20	74	21
60	2	21	1	4	46	67	45
61	2	22	1	2.5	24	74	1
62	2	25	1	3.5	26	53	0
63	2	24	1	2	46	68	6
64	2	33	2	1.5	35	84	35
65	1	36	2	3	30	57	42
66	2	24	1	5.5	31	72	7
67	2	21	1	3	36	68	9
68	2	33	2	3	33	74	11
69	1	31	1	10	38	60	32
70	2	21	1	24	42	33	53
71	2	19	1	24	26	58	14
72	1	34	1	1.5	37	71	19
73	1	31	2	5.5	41	67	12
74	2	26	1	10.5	33	48	14
75	2	20	1	5.5	20	41	24
76	2	29	2	8.5	41	65	20
77	1	34	2	5	47	60	32
78	2	35	2	9.5	19	81	4
79	2	20	1	4	38	37	45
80	1	18	1	9	35	82	16
81	1	23	1	4.5	57	20	36
82	2	24	1	2.5	34	48	23
83	2	21	1	6	41	55	5
84	2	21	1	2.5	36	45	9
85	2	18	1	18.5	41	58	10
86	2	29	1	6.5	38	78	16
87	2	22	1	3	45	67	44
88	1	19	1	16	27	63	37
89	2	23	1	3.5	30	75	26
90	2	19	1	1.5	39	68	0
91	2	33	2	6.5	40	59	6
92	1	23	1	11	36	65	10
93	1	20	1	4	34	70	2
94	2	33	2	2	27	49	18
95	2	20	1	3	28	74	13
96	2	26	1	5.5	31	73	45
97	2	21	1	3.5	23	56	6
98	2	20	1	3	36	60	60
99	1	19	1	3.5	30	72	0
100	2	19	1	4	24	54	3
101	1	20	1	20	60	83	2
102	2	58	2	11	41	49	33
103	2	19	1	4	35	40	25
104	1	21	1	24	41	37	10
105	2	20	1	5	37	63	12
106	2	19	1	3	26	48	39
107	2	22	1	3	30	61	36
108	2	24	1	10.5	42	63	39
109	2	27	1	5.5	42	55	21
110	2	29	2	8	48	68	17
111	2	23	1	11	28	84	14
112	2	26	1	3.5	36	82	7
113	2	21	1	24	33	64	35
114	2	19	1	6.5	38	83	7
115	1	23	1	6	41	26	44
116	2	19	1	3	27	55	12
117	2	27	2	2	52	42	3
118	2	26	1	6.5	45	77	55
119	1	21	1	14	34	55	43
120	2	18	1	9.5	60	52	55
121	1	27	1	5.5	21	54	33
122	1	27	1	5.5	22	59	31
123	2	40	2	6.5	42	70	33
124	2	35	2	1.5	19	72	1
125	2	24	1	5	25	73	14
126	1	38	2	7	49	78	5
127	2	31	1	6.5	33	49	16
128	2	42	2	13	29	64	51
129	1	22	1	24	57	64	85
130	2	21	1	17.5	25	82	2
131	2	19	1	6	22	78	1
132	2	21	1	3.5	29	50	13
133	2	36	2	3	30	62	13
134	2	35	2	4.5	25	65	38
135	1	21	1	8	29	51	38
136	2	18	1	2	28	71	14
137	2	19	1	8.5	37	67	22
138	1	28	1	3	39	73	21
139	1	21	1	1.5	26	84	18
140	1	20	1	3	40	51	8
141	2	20	1	3	27	56	6
142	2	19	1	4	42	48	38
143	2	21	1	8	29	70	35
144	2	21	1	5.5	36	64	32
145	2	25	1	4.5	40	69	71
146	2	27	1	24	36	53	19
147	2	26	1	5.5	30	78	0
148	2	34	2	2	29	84	3
149	2	24	1	3.5	31	47	53
150	2	46	2	2.5	28	61	21
151	2	19	1	7	28	71	14
152	2	30	2	4.5	54	76	9
153	2	22	1	2.5	32	76	9
154	2	27	1	1	25	64	32
155	2	22	1	3	32	68	2
156	2	24	1	14.5	39	79	5
157	2	36	2	2	32	57	1
158	2	34	2	4	35	62	6
159	2	52	2	24	32	74	17
160	1	23	1	21.5	25	38	21
161	2	50	2	9	33	81	9
162	2	21	1	24	37	66	36
163	2	25	1	2.5	29	60	5
164	1	30	2	3	19	72	0
165	1	21	1	3.5	26	82	5
166	2	30	1	11.5	30	66	52
167	2	35	2	0.5	35	81	22
168	2	27	1	6.5	22	54	49
169	2	21	1	3	35	67	26
170	2	23	1	2	18	61	2
171	2	30	2	2	42	69	13
172	2	18	1	1.5	35	62	50
173	2	21	1	1.5	20	69	2
174	1	25	1	2.5	36	83	35
175	1	31	1	2.5	30	57	5
176	2	31	1	10	36	48	57
177	2	21	1	16.5	55	48	50
178	2	36	1	6.5	17	69	0
179	2	31	2	6.5	28	84	4
180	2	29	2	11.5	48	72	9
181	2	19	1	5.5	25	67	46
182	2	28	2	4	29	55	40
183	2	19	1	3.5	38	66	12
184	1	42	2	11	41	58	24
185	2	23	1	1	41	75	0
186	2	20	1	10	33	72	5
187	2	23	1	11	48	66	32
188	2	24	1	10	34	65	44
189	2	19	1	1	23	17	33
190	2	28	1	2	25	66	6
191	2	22	1	5	47	63	23
192	2	24	1	21	30	66	30
193	2	20	1	10.5	25	71	0
194	2	21	1	7.5	57	35	79
195	1	17	1	3	29	55	19
196	2	22	1	9	48	78	0
197	2	28	2	2.5	34	66	42
198	2	23	1	5	36	50	65
199	2	31	1	17	41	65	8
200	2	21	1	4	33	61	8
201	2	18	1	4.5	36	48	8
202	2	55	2	3	34	62	9
203	1	19	1	9	20	76	4
204	2	28	1	1	22	73	0
205	1	31	1	4	31	45	17
206	1	37	2	12.5	41	70	7
207	2	18	1	13.5	28	83	19
208	2	30	2	6	24	62	36
209	2	23	1	24	44	42	62
210	1	25	1	12	36	74	0
211	2	33	1	8	36	58	13
212	1	22	1	1	23	44	37
213	2	20	1	11.5	27	66	30
214	2	24	1	5.5	48	63	9
215	2	29	1	9	31	51	95
216	2	48	2	3	28	72	46
217	2	27	2	2.5	36	68	8
218	1	33	2	1	29	74	0
219	2	24	1	13.5	17	74	6
220	2	23	1	12	30	68	36
221	2	21	1	5.5	35	74	19
222	2	35	2	5	36	65	50
223	2	41	2	7	36	83	58
224	2	22	1	6.5	32	62	2
225	2	43	2	15.5	32	58	8
226	2	25	1	12	40	72	18
227	1	23	1	3	27	70	9
228	1	39	2	12	33	68	24
229	2	20	1	5.5	39	60	34
230	1	30	1	4.5	41	62	6
231	2	21	1	4.5	31	63	4
232	2	38	2	3	33	64	1
233	2	21	1	13.5	37	77	19
234	1	27	1	1.5	27	72	16
235	1	30	2	5.5	39	48	5
236	2	24	1	5.5	36	72	1
237	2	37	2	7.5	52	67	26
238	2	24	1	2.5	27	84	3
239	1	25	1	3.5	30	47	1
240	2	25	1	4.5	38	49	67
241	2	22	1	20.5	38	69	39
242	2	18	1	3.5	32	34	46
243	2	26	1	3.5	28	72	0
244	2	20	1	10.5	44	47	42
245	2	28	2	7.5	39	51	2
246	2	34	2	3	38	53	33
247	2	24	1	6.5	25	64	6
248	2	30	2	14.5	38	80	75
249	2	21	1	5	41	83	15
250	2	33	2	7.5	23	77	32
251	2	20	1	7	27	58	56
252	2	20	1	17	31	72	8
253	2	22	1	4.5	35	73	30
254	2	25	1	4	26	70	37
255	2	27	2	2.5	37	51	27
256	2	24	1	2	40	55	73
257	1	22	1	18	40	43	55
258	2	20	1	4	39	45	42
259	2	26	2	2.5	47	74	68
260	2	25	1	16.5	36	36	33
261	2	31	2	4	35	70	18
262	2	37	2	6	36	80	4
263	1	24	1	4.5	36	48	32
264	1	33	2	3	24	54	0
265	1	27	1	9.5	27	69	2
266	2	30	1	6	42	54	18
267	1	12	1	6	22	75	46
268	2	26	2	1.5	30	62	24
269	2	23	1	6.5	25	71	29
270	2	19	2	4.5	24	51	4
271	2	21	1	2	37	57	19
272	2	26	1	11.5	23	49	0
273	1	23	1	5	30	33	30
274	2	22	1	6.5	34	82	12
275	2	24	1	9	44	55	57
276	2	24	1	24	43	52	83
277	2	35	2	24	47	30	95
278	2	26	1	9.5	37	79	26
279	2	15	1	19	40	33	58
280	2	20	1	3	48	71	3
281	1	24	1	7.5	54	76	56
282	2	26	1	8.5	36	66	9
283	2	25	2	2	26	44	20
284	2	20	1	13	34	63	48
285	2	22	1	4.5	36	60	56
286	2	27	1	24	24	60	62
287	2	34	2	9	23	84	7
288	2	27	1	2	33	72	11
289	2	27	1	2.5	18	70	5
290	1	20	1	10	25	84	30
291	2	34	2	11	31	58	5
292	2	18	1	2.5	27	72	8
293	1	25	1	2.5	28	70	15
294	2	23	1	11	36	64	47
295	2	20	1	2	23	77	31
296	1	36	3	10	45	76	27
297	2	19	1	3	31	60	17
298	2	51	2	6	26	61	29
299	2	30	1	10	42	64	50
300	2	23	1	13.5	31	59	8
301	2	36	2	4.5	27	63	39
302	2	22	1	2	28	77	16
303	2	23	1	14.5	31	71	65
304	2	34	2	4.5	37	68	12
305	1	55	2	4	30	67	7
306	2	18	1	2	37	48	11
307	2	28	1	7.5	58	58	57
308	2	22	1	10	35	52	74
309	2	26	1	2	33	65	23
310	1	28	1	3.5	32	61	28
311	2	27	1	10	33	70	11
312	1	25	1	6	39	65	55
313	2	32	2	7	28	70	20
314	2	29	1	4	27	77	3
315	2	26	1	11	51	50	62
316	2	26	1	4.5	31	46	23
317	1	23	1	14	35	79	14
318	2	46	2	1.5	31	49	18
319	2	22	1	11.5	46	70	40
320	2	35	2	5.5	38	64	9
321	2	20	1	10	22	84	34
322	2	22	1	7.5	19	63	5
323	2	24	2	22.5	20	47	5
324	1	23	1	9.5	36	60	44
325	2	23	1	4	17	55	23
326	2	35	2	4	43	76	13
327	1	26	2	2.5	31	78	0
328	2	52	2	16.5	32	71	39
329	1	22	1	14.5	36	47	49
330	2	23	1	9	37	75	19
331	1	24	1	4.5	30	50	15
332	1	23	1	5	33	30	11
333	1	22	1	3	36	44	0
334	1	26	1	3.5	16	61	0
335	2	22	1	8.5	40	82	4
336	1	23	1	3.5	19	43	9
337	2	22	1	9	26	69	19
338	2	20	1	20.5	46	70	22
339	2	21	1	16	37	62	0
340	1	26	2	6	33	42	35
341	1	21	1	2.5	42	58	0
342	2	26	1	4	43	71	5
343	1	40	2	8.5	22	75	12
344	2	24	1	4	31	69	22
345	2	21	1	3	12	17	6
346	2	23	1	4.5	29	52	36
347	1	51	2	2.5	28	24	10
348	1	22	1	2	26	50	4
349	1	40	2	2.5	27	41	20
350	2	18	1	4.5	24	62	7
351	2	30	2	13.5	29	72	5
352	2	37	2	12	56	54	13
353	2	25	1	5.5	37	63	46
354	1	24	1	3.5	35	41	16
355	1	20	1	1.5	37	56	0
356	2	27	1	3	34	66	30
357	1	22	1	4	47	50	35
358	2	24	1	3	28	59	25
359	2	23	1	2.5	36	70	4
360	2	20	1	3	27	66	13
361	2	19	1	5	36	69	60
362	2	22	1	6.5	48	72	80
363	1	39	2	2.5	29	72	10
364	1	34	2	3.5	26	48	43
365	1	36	2	8.5	36	68	49
366	2	24	1	24	35	70	17
367	2	38	1	5	34	30	2
368	2	20	1	4	37	46	44
369	1	24	1	6.5	31	64	4
370	2	37	2	13.5	14	30	19
371	2	27	1	1	40	60	12
372	2	24	1	6.5	37	64	59
373	2	22	1	2.5	29	56	38
374	2	27	2	5.5	28	73	40
375	2	19	1	4.5	25	62	13
376	2	37	2	2	24	72	28
377	1	36	2	1	32	64	24
378	1	31	1	7.5	31	55	7
379	1	28	1	24	22	79	33
380	2	21	1	12	38	73	39
381	1	20	1	0.5	26	62	2
382	2	22	1	9.5	38	64	67
383	1	23	1	9	12	59	6
384	1	38	2	5.5	38	59	13
385	2	24	1	3.5	42	72	1
386	2	52	2	2.5	31	72	11
387	2	38	2	1.5	25	75	8
388	2	26	1	13	21	84	20
389	2	28	1	6	34	67	30
390	1	26	1	0.5	36	48	20
391	1	38	1	8	29	58	25
392	2	22	1	6	36	58	22
393	2	26	2	10	43	45	20
394	2	23	1	12	37	68	60
395	2	22	1	14.5	33	60	31
396	1	28	1	10.5	29	48	39
397	2	19	1	6	42	49	64
398	2	22	1	10	34	70	68
399	2	24	1	9	42	67	71
400	2	26	2	7.5	23	77	1
401	1	25	1	7	21	62	7
402	2	23	1	15.5	40	57	63
403	2	28	2	5	33	73	9
404	2	25	1	3	20	58	8
405	2	42	2	1.5	35	72	18
406	2	28	1	9.5	43	59	42
407	1	24	1	4	32	78	5
408	2	21	1	9.5	44	72	47
409	2	24	1	3.5	48	60	32
410	2	24	1	7	34	49	50
411	1	41	2	2.5	27	69	10
412	1	20	1	2.5	30	57	17
413	2	22	1	5	32	59	14
414	1	30	2	8.5	29	66	25
415	1	23	1	3.5	50	78	8
416	2	25	1	8	36	79	21
417	1	16	1	21.5	25	59	17
418	2	25	1	3	38	63	33
419	1	35	2	2.5	30	50	16
420	2	18	1	1.5	24	56	24
421	2	24	1	5	23	65	17
422	2	24	1	5	29	84	13
423	1	33	2	4	34	45	10
424	2	21	1	8.5	32	57	16
425	2	29	2	3	22	83	7
426	2	25	2	4	34	84	72
427	2	26	1	11	54	40	52
428	2	24	1	2.5	28	75	2
429	2	38	3	5	17	81	3
430	2	24	1	5	30	60	45
431	1	22	1	4.5	42	52	29
432	2	29	1	3.5	27	66	21
433	2	28	1	4.5	31	59	50
434	2	18	1	2.5	23	61	6
435	2	20	1	4.5	29	60	12
436	2	33	1	12.5	52	81	7
437	2	32	2	7	36	39	50
438	2	19	1	3.5	25	55	12
439	1	38	2	4.5	44	59	27
440	2	35	2	13.5	35	69	21
441	2	38	2	1.5	41	76	1
442	2	26	1	7.5	34	62	3
443	2	23	1	7	48	57	0
444	2	25	1	5.5	34	75	36
445	2	22	1	7.5	23	24	11
446	2	22	1	18.5	32	72	16
447	2	38	2	3	22	73	8
448	1	36	1	7	48	62	95
449	2	23	1	7	30	56	10
450	2	21	1	8.5	24	71	0
451	2	20	1	2.5	21	71	6
452	1	36	2	5.5	42	58	28
453	2	24	1	9	31	49	22
454	1	22	1	7.5	29	80	0
455	1	49	2	7.5	39	61	46
456	2	30	1	10	24	59	4
457	2	26	1	20	27	74	37
458	1	30	1	4	21	61	8
459	2	21	1	2.5	27	59	28
460	2	21	1	15	31	35	28
461	1	26	1	4.5	38	69	13
462	2	23	1	4.5	42	77	46
463	2	23	1	6	39	24	41
464	1	21	1	7.5	26	42	37
465	2	30	3	2.5	20	75	9
466	2	23	1	11.5	45	49	51
467	2	25	1	10	39	67	2
468	1	29	1	2	20	34	1
469	2	24	1	2.5	29	50	17
470	2	28	1	24	33	31	41
471	2	23	1	9	26	73	3
472	2	19	1	5	33	69	11
473	2	22	1	1.5	32	71	4
474	1	25	1	6	27	61	28
475	2	26	2	4	35	65	0
476	2	31	2	1.5	29	57	18
477	1	23	1	18	23	65	3
478	1	28	1	2	36	84	3
479	2	23	1	24	29	84	22
480	2	21	1	7	33	69	1
481	1	23	1	3.5	38	58	22
482	1	32	2	5	27	36	12
483	2	25	1	3	22	51	6
484	2	29	2	2.5	39	79	5
485	1	33	2	9.5	42	69	27
486	2	25	1	8.5	33	57	13
487	1	34	2	2.5	26	69	6
488	2	22	1	4.5	30	56	30
489	1	23	1	4.5	29	38	63
490	2	28	1	6	33	81	14
491	1	29	2	24	36	46	35
492	2	35	2	12.5	36	66	40
493	2	36	2	4	36	81	25
494	2	20	1	10	45	76	39
495	2	32	2	11.5	32	63	13
496	2	28	2	16	28	61	5
497	2	28	1	3.5	25	81	3
498	2	22	1	24	32	56	40
499	1	35	2	12.5	51	60	28
500	2	23	2	2	30	64	1
501	2	32	2	5	38	64	7
502	2	36	2	8	48	47	2
503	2	23	1	8	41	49	33
504	2	25	1	8	37	76	9
505	2	20	1	24	33	55	16
506	1	55	2	2	42	50	29
507	2	24	1	15	29	62	6
508	2	27	1	6	24	66	47
509	1	28	1	6	32	62	6
510	2	20	1	1.5	32	42	20
511	1	24	1	5.5	21	69	0
512	1	33	1	1.5	18	52	1
513	1	53	2	5	31	55	6
514	1	30	2	9.5	35	57	34
515	1	26	1	2	37	64	15
516	1	50	2	15.5	26	49	14
517	2	23	1	16	37	36	4
518	1	20	1	5	58	84	0
519	2	37	2	6	22	82	0
520	2	24	2	3.5	31	44	80
521	2	49	2	6	31	71	3
522	2	23	1	3.5	35	75	23
523	2	41	2	2.5	37	62	8
524	2	37	1	6	24	36	0
525	2	20	1	3	25	62	35
526	2	23	1	2	22	83	2
527	1	24	1	6.5	35	62	17
528	2	22	1	10	54	59	49
529	1	21	1	2.5	37	58	15
530	1	23	1	2	35	28	13
531	2	22	1	1	24	68	0
532	2	25	1	10.5	49	37	95
533	1	26	2	18.5	34	81	0
534	2	30	2	7	42	73	29
535	2	22	1	3.5	25	74	16
536	2	30	1	6	23	67	4
537	1	31	2	3	32	67	0
538	2	20	1	6	45	52	70
539	2	21	1	7.5	35	41	59
540	2	23	1	4	39	33	24
541	1	24	1	9	34	72	2
542	2	16	1	4.5	36	51	16
543	2	19	1	4.5	31	57	20
544	2	19	1	2.5	34	82	7
545	1	14	1	14.5	21	79	14
546	2	26	1	8.5	43	79	6
547	1	40	2	0.5	31	84	32
548	2	23	1	7.5	36	45	62
549	2	26	2	17	34	53	26
550	2	39	2	3.5	40	57	62
551	2	23	1	5	41	59	10
552	2	38	1	7	31	62	57
553	2	23	1	5.5	48	84	21
554	2	30	2	2.5	24	53	3
555	2	35	2	6.5	24	65	3
556	2	24	1	4.5	28	61	13
557	2	21	1	4.5	34	54	70
558	2	27	1	2.5	36	71	0
559	1	27	2	12.5	25	71	41
560	2	29	2	9.5	44	64	32
561	2	20	1	2.5	36	16	8
562	2	45	2	4	35	50	38
563	2	24	1	4	50	72	84
564	2	29	2	2.5	43	26	34
565	1	35	2	5.5	47	26	95
566	2	24	1	6.5	44	60	7
567	2	34	2	5	23	84	18
568	2	50	2	11	18	79	15
569	2	22	1	6.5	37	63	14
570	2	49	2	5	21	65	10
571	2	30	1	18	35	40	33
572	2	24	1	9.5	18	64	13
573	2	21	1	4.5	29	66	32
574	2	44	2	6	35	77	13
575	1	24	1	11	34	76	5
576	2	20	1	24	37	55	41
577	2	54	2	15.5	28	82	5
578	2	32	3	1	56	38	40
579	2	24	1	3	38	70	35
580	2	24	1	4.5	49	62	35
581	2	52	3	4.5	29	43	57
582	1	38	2	9	42	68	54
583	1	24	1	2.5	30	51	11
584	2	27	2	7.5	22	84	65
585	2	39	2	13.5	25	52	24
586	2	25	1	8.5	36	32	95
587	2	30	2	13	28	84	2
588	1	25	2	9	29	47	24
589	2	23	1	24	39	48	77
590	1	20	1	3	28	61	58
591	1	27	1	4.5	41	62	9
592	1	19	1	1	12	15	1
593	2	29	2	13.5	39	58	24
594	2	24	1	6	29	66	42
595	2	24	1	10	34	62	45
596	1	38	2	11.5	43	58	0
597	2	25	1	3	41	66	8
598	1	25	1	1	38	83	2
599	2	20	1	4.5	39	70	26
600	2	21	1	2	19	63	4
601	2	29	2	2	15	82	2
602	2	22	1	1.5	37	51	50
603	2	25	1	11.5	24	48	18
604	2	25	1	10	19	80	2
605	2	37	2	7.5	18	73	18
606	2	22	1	3.5	31	71	3
607	2	20	1	16.5	32	72	22
608	1	25	1	2.5	32	27	47
609	2	21	1	4.5	36	68	3
610	2	20	1	4.5	31	62	8
611	2	29	2	2	30	64	22
612	2	18	1	3	30	57	18
613	1	23	1	4.5	21	48	13
614	2	35	2	6.5	26	79	31
615	2	24	1	6.5	39	84	0
616	2	24	1	5.5	39	72	18
617	1	21	1	2	39	47	32
618	1	23	1	1.5	25	76	3
619	2	42	2	10.5	37	75	7
620	1	24	1	1.5	28	48	27
621	2	24	1	2	30	73	23
622	2	22	1	4	31	55	42
623	1	53	3	8	41	29	64
624	2	42	2	8	33	58	13
625	1	17	1	3	44	66	4
626	1	23	1	10.5	42	50	21
627	1	30	2	3	17	46	24
628	2	26	1	2.5	43	72	11
629	2	22	1	5	23	66	6
630	2	25	1	9	38	70	32
631	2	24	1	1.5	31	70	13
632	1	15	1	8	46	12	68
633	1	26	1	9	33	75	5
634	2	33	2	2.5	39	69	65
635	1	60	3	6	18	58	2
636	2	36	2	2	36	58	4
637	2	30	2	20	37	54	80
638	1	26	2	5.5	35	84	1
639	2	23	1	2.5	34	54	43
640	2	36	2	2	30	35	19
641	2	20	1	2.5	28	50	16
642	2	24	1	14.5	44	61	24
643	1	25	1	2.5	34	72	5
644	2	26	2	4.5	29	30	19
645	2	20	1	15.5	46	54	95
646	2	22	1	5	25	35	16
647	2	49	2	5	15	59	5
648	1	23	1	6	39	72	41
649	2	21	1	6.5	36	58	70
650	1	36	2	1.5	36	42	58
651	2	26	1	17	38	62	16
652	2	26	2	19	32	60	27
653	1	18	1	1	22	84	0
654	1	37	2	12.5	30	66	28
655	1	22	1	13.5	31	51	44
656	2	24	1	9	26	70	0
657	1	31	2	12	31	71	13
658	1	20	1	3	28	73	5
659	2	24	1	5	24	62	4
660	2	24	1	3.5	31	76	2
661	2	25	1	21.5	22	71	37
662	1	29	2	7.5	48	48	13
663	1	27	1	0.5	21	12	24
664	2	30	1	4.5	34	63	19
665	2	35	2	2.5	30	52	10
666	1	35	2	2	35	83	4
667	1	36	2	13	27	51	0
668	2	30	1	3	33	60	29
669	2	21	1	5	35	59	73
670	2	29	2	12	16	43	21
671	2	24	1	7.5	30	79	27
672	2	28	1	4	45	61	2
673	2	23	1	4.5	30	72	6
674	2	21	1	24	42	66	23
675	2	22	1	2	45	80	3
676	2	21	1	5.5	20	64	14
677	2	21	1	3	24	81	5
678	2	21	1	4	26	69	0
679	2	20	1	4.5	36	58	57
680	2	21	1	2	34	74	7
681	1	21	1	2.5	30	54	10
682	2	21	1	7	36	84	0
683	1	22	1	3.5	49	31	8
684	2	28	2	4	20	83	6
685	2	19	1	11	36	63	83
686	2	20	1	19	32	81	21
687	1	16	1	24	36	70	62
688	1	25	1	4.5	25	57	3
689	1	23	1	6	43	62	33
690	2	24	1	0.5	27	46	30
691	2	23	1	8	35	53	15
692	1	38	2	5.5	23	36	30
693	1	22	1	4.5	27	41	5
694	2	20	1	2	33	62	27
695	1	29	1	4	38	79	8
696	2	30	2	9.5	35	83	3
697	2	39	2	4.5	27	65	29
698	2	29	2	7	41	70	22
699	1	22	1	3.5	42	50	37
700	1	24	1	5	21	42	0
701	1	28	2	13	39	52	83
702	1	26	1	5	47	45	30
703	2	31	2	5	33	57	45
704	2	26	1	12.5	25	77	22
705	2	20	1	10	29	72	6
706	1	22	1	5.5	33	40	46
707	2	26	2	2.5	38	46	7
708	1	22	1	1	30	53	14
709	1	22	1	3.5	27	67	1
710	2	22	1	22	30	74	37
711	1	22	1	2.5	33	50	5
712	2	35	2	2.5	50	63	30
713	1	28	1	16	45	48	27
714	1	39	2	2	21	70	0
715	1	31	1	13	53	53	59
716	1	26	1	2.5	34	75	7
717	2	41	2	5	26	67	18
718	2	32	2	3.5	28	72	33
719	2	22	1	3	27	42	19
720	1	28	1	9.5	46	42	63
721	2	24	1	3.5	32	80	50
722	1	38	2	2.5	36	56	29
723	2	21	1	8.5	39	62	36
724	2	22	1	4	38	59	41
725	2	19	1	7.5	26	64	4
726	1	28	1	1.5	27	60	35
727	2	24	1	2	36	67	7
728	2	29	2	1	36	61	21
729	2	20	1	4.5	38	64	24
730	2	19	1	11	25	71	9
731	1	21	1	16	29	66	70
732	2	22	1	2	41	42	19
733	2	20	1	3.5	35	67	42
734	2	24	1	9.5	32	79	43
735	2	20	1	7.5	23	54	2
736	2	28	1	2	22	66	8
737	2	22	1	3.5	37	66	35
738	1	37	2	1.5	46	72	0
739	2	32	1	10	29	69	24
740	2	22	1	18.5	39	78	12
741	1	21	1	3	26	65	5
742	2	24	1	3.5	24	68	5
743	1	22	1	4	27	58	6
744	2	18	1	4.5	30	64	17
745	2	22	1	2.5	39	58	42
746	2	22	1	13.5	41	68	74
747	2	21	1	7	33	65	6
748	2	24	2	16.5	32	42	61
749	2	22	1	3	29	81	6
750	1	22	1	3	23	59	18
751	2	26	1	19	55	40	95
752	2	23	1	2	42	56	32
753	2	21	1	2.5	36	78	22
754	2	19	1	2.5	36	80	3
755	2	32	2	21	48	48	82
756	2	25	1	6.5	30	68	50
757	2	23	1	24	31	69	15
758	2	19	1	13	39	84	0
759	2	19	1	2.5	34	66	14
760	1	21	1	6.5	23	54	0
761	1	23	1	3	43	51	16
762	2	20	1	8.5	27	56	10
763	2	27	2	7.5	37	72	24
764	2	20	1	4.5	33	67	19
765	1	22	1	14	42	56	8
766	1	21	1	3	33	72	7
767	2	19	1	6.5	40	76	6
768	2	18	1	1.5	29	43	1
769	2	20	1	3.5	27	52	13
770	1	20	1	8.5	31	53	37
771	1	19	1	6.5	30	59	8
772	2	20	1	22.5	35	61	15
773	2	20	1	4	29	51	2
774	1	23	1	7.5	35	67	10
775	2	20	1	13	22	74	12
776	2	20	1	14	32	46	45
777	1	29	1	3.5	33	72	26
778	1	20	1	5	26	65	4
779	2	24	1	9.5	26	84	1
780	2	24	1	5.5	32	64	29
781	1	21	1	2	39	59	18
782	1	23	1	24	36	71	6
783	2	20	1	11	45	77	37
784	2	20	1	8.5	37	69	9
785	2	21	1	6.5	33	56	31
786	1	25	1	19	35	54	13
787	2	20	1	2.5	27	67	35
788	2	27	2	7	40	55	6
789	2	27	2	2.5	28	53	15
790	1	23	1	9.5	29	61	22
791	1	18	1	6	23	53	68
792	2	22	1	1.5	20	84	12
793	1	21	1	2	32	66	22
794	2	32	2	7.5	31	72	9
795	2	18	1	24	36	12	95
796	2	30	2	5.5	24	74	26
797	2	25	1	13.5	49	81	15
798	2	20	1	4.5	36	62	5
799	1	21	1	18.5	34	56	0
800	2	19	1	3.5	32	76	13
801	2	20	1	2	52	66	27
802	2	22	1	1	30	81	10
803	2	25	1	3.5	28	72	13
804	1	21	1	4.5	42	56	1
805	2	21	1	8.5	23	72	7
806	2	21	1	3	33	78	6
807	2	19	1	11	39	62	32
808	2	22	1	3.5	21	72	0
809	2	22	1	12.5	31	65	27
810	2	20	1	1.5	37	51	19
811	1	21	1	2.5	42	64	14
812	1	23	1	24	32	71	46
813	1	22	1	11	24	73	37
814	2	24	1	3.5	31	71	2
815	1	21	1	1.5	33	54	40
816	2	24	1	7	35	54	51
817	1	21	1	10.5	28	73	5
818	2	39	2	1.5	28	69	24
819	2	19	1	3	32	64	13
820	2	29	1	24	28	55	52
821	1	28	1	13.5	26	58	19
822	1	27	1	6	41	39	21
823	2	24	1	13.5	22	71	4
824	2	23	1	13	54	12	86
825	2	23	1	2	23	54	25
826	1	22	1	2.5	24	27	22
827	1	24	1	1	24	61	4
828	2	23	1	4.5	34	59	23
829	2	19	1	16.5	25	63	7
830	2	24	1	2.5	28	55	19
831	2	21	1	5	28	42	25
832	1	26	1	2	55	48	19
833	2	30	1	4.5	25	52	17
834	1	36	2	1	22	70	0
835	2	21	1	0.5	43	72	37
836	2	22	1	10.5	41	18	95
837	1	24	1	5	37	34	43
838	2	35	1	8.5	32	55	6
839	2	21	1	5	22	71	1
840	1	20	1	5	28	67	6
841	2	21	1	4	26	57	16
842	1	50	2	4.5	28	64	56
843	2	20	1	2.5	33	67	13
844	2	29	2	5	32	60	7
845	2	19	1	2	31	55	25
846	1	23	1	2.5	26	21	4
847	2	21	1	10	23	77	5
848	2	23	1	2	20	84	11
849	1	22	1	4	33	61	1
850	2	25	1	10.5	24	58	9
851	2	27	1	5	22	83	4
852	2	32	3	4.5	36	62	17
853	2	31	2	3.5	28	71	2
854	2	20	1	10	30	64	4
855	2	28	2	16	37	76	79
856	2	40	2	24	48	66	92
857	2	24	1	2	34	51	6
858	2	23	1	7	25	62	1
859	2	24	2	14.5	42	61	27
860	1	22	1	4	48	48	30
861	2	26	1	1.5	30	69	6
862	1	21	1	9.5	28	73	10
863	2	21	1	2	21	72	1
864	2	21	1	3.5	31	70	5
865	2	25	1	2	22	66	16
866	2	22	1	17	37	68	26
867	1	21	1	4.5	27	83	10
868	2	25	1	5	24	78	25
869	1	22	1	6	25	73	18
870	2	34	2	9	31	64	25
871	2	35	2	5	14	71	1
872	1	21	1	22	32	60	8
873	2	23	1	4	22	74	8
874	2	37	2	1.5	39	78	13
875	1	46	2	5	44	59	7
876	2	37	2	3.5	18	48	2
877	2	37	2	7	36	57	31
878	2	21	1	9	43	48	12
879	1	23	1	8	36	59	34
880	2	20	1	1	47	50	74
881	2	19	1	8.5	39	67	33
882	1	32	1	15	20	42	28
883	1	38	2	5	34	84	37
884	2	25	1	13.5	21	68	33
885	1	33	2	20	27	84	3
886	2	19	1	6	25	68	8
887	2	22	1	14.5	36	58	43
888	2	26	1	19	27	64	54
889	2	43	2	6.5	34	73	70
890	2	38	2	3	16	75	10
891	2	24	1	1	34	64	30
892	2	25	1	1	21	49	24
893	2	28	1	7.5	31	78	5
894	1	33	2	5	29	77	8
895	2	39	3	4	23	15	33
896	2	20	1	6	29	52	11
897	1	39	2	16	42	67	18
898	2	38	2	4	28	72	40
899	2	35	2	8.5	31	69	7
900	2	30	2	9.5	32	71	12
901	1	37	2	2	33	83	0
902	2	20	1	5.5	34	68	42
903	2	24	1	4	29	65	19
904	2	25	1	3.5	37	55	5
905	1	25	1	10	37	46	47
906	1	43	2	10	44	46	69
907	2	33	2	5	25	69	33
908	2	21	1	4	31	55	20
909	1	37	2	12.5	36	48	60
910	1	46	2	6.5	38	72	9
911	2	32	2	11	32	57	42
912	2	19	1	10	24	67	8
913	1	23	1	3.5	32	72	32
914	2	38	2	12.5	38	79	11
915	2	34	2	3.5	32	68	23
916	2	45	2	1.5	29	55	7
917	2	42	2	3	36	83	9
918	1	28	1	1.5	25	64	23
919	1	19	1	4.5	46	48	3
920	2	35	2	4	20	72	5
921	1	21	1	0.5	21	50	8
922	2	57	2	3.5	28	60	26
923	2	40	2	6.5	36	45	60
924	2	25	1	2.5	33	77	22
925	2	30	1	4	30	50	37
926	1	40	2	24	39	68	38
927	2	26	1	4.5	24	84	0
928	2	23	1	8	36	56	23
929	2	25	1	6.5	36	48	32
930	1	24	1	12.5	34	65	62
931	2	23	1	6	37	60	55
932	2	23	1	6.5	25	76	5
933	2	40	2	2.5	36	68	18
934	1	35	1	15.5	28	48	6
935	2	23	1	15	33	70	8
936	1	38	2	2.5	36	60	22
937	2	31	3	3.5	13	70	8
938	1	24	1	8	29	57	71
939	1	16	1	3.5	24	47	22
940	2	34	2	2.5	22	71	26
941	1	20	1	6.5	21	81	0
942	2	18	1	6	34	71	10
943	2	33	2	5.5	26	76	21
944	2	40	2	12	26	84	9
945	1	30	2	3.5	27	69	30
946	1	22	1	16.5	34	45	45
947	1	33	2	7.5	36	56	0
948	2	38	2	2.5	17	82	3
949	1	28	1	4	38	57	19
950	2	37	2	2	33	75	7
951	2	57	2	6	24	84	1
952	2	30	1	3.5	23	59	9
953	1	23	1	2.5	36	48	61
954	1	40	2	9	27	72	19
955	1	20	1	7.5	34	63	9
956	1	24	1	6	45	54	63
957	2	35	3	7	22	63	4
958	2	31	2	11.5	27	84	6
959	2	39	2	4	27	58	1
960	2	23	1	2	21	66	15
961	1	33	2	24	36	56	53
962	1	31	1	2.5	42	71	20
963	2	15	1	4.5	30	68	5
964	2	34	2	5.5	34	49	14
965	1	20	1	16	28	52	15
966	2	25	1	4	34	65	14
967	2	43	3	4	26	24	46
968	1	43	2	5.5	24	71	1
969	2	30	1	3	44	60	15
970	1	24	1	5	35	60	7
971	1	19	1	2.5	27	32	1
972	2	34	3	4.5	29	30	4
973	2	31	2	17	42	47	24
974	1	31	3	14	54	63	15
975	2	22	1	4.5	24	71	3
976	2	45	2	5.5	28	58	16
977	2	21	1	0.5	25	45	16
978	2	25	1	2.5	34	77	14
979	2	23	1	4.5	39	61	40
980	2	22	1	1.5	28	68	21
981	1	18	1	8	41	59	49
982	2	20	1	3.5	30	47	39
983	1	28	1	5	25	72	0
984	2	20	1	3.5	26	64	11
985	2	18	1	3.5	27	63	42
986	2	21	1	4	24	69	10
987	2	22	1	2.5	32	63	20
988	2	33	2	2	25	78	2
989	2	21	1	6	33	68	21
990	1	30	2	6	29	84	25
991	2	24	1	5.5	26	71	19
992	2	23	1	4	33	64	1
993	2	21	1	2	27	68	17
994	2	22	1	5.5	32	51	3
995	2	19	1	14	23	56	9
996	2	19	1	3.5	31	51	45
997	2	18	1	5	36	54	55
998	2	19	1	5.5	32	57	19
999	2	22	1	12.5	45	59	83
1000	1	35	1	5	39	38	14
1001	1	35	2	1	42	60	0
1002	2	16	1	15	46	68	78
1003	2	21	1	3.5	17	70	8
1004	2	21	1	3	36	69	38
1005	2	18	1	4.5	42	63	28
1006	1	34	2	3	31	40	0
1007	2	29	1	15	39	57	81
1008	1	36	2	1	34	65	30
1009	2	19	1	11	26	39	29
1010	2	21	1	13	28	62	27
1011	2	23	1	7	33	68	40
1012	2	21	1	24	50	68	22
1013	1	21	1	3	31	67	28
1014	2	20	1	4	32	55	11
1015	2	36	2	5.5	34	61	11
1016	2	28	2	12.5	24	84	9
1017	1	21	1	6	28	68	1
1018	2	28	2	8	35	84	6
1019	1	34	2	6	36	71	15
1020	2	30	1	7	34	64	5
1021	2	19	1	8.5	32	30	11
1022	2	38	3	7	29	77	95
1023	2	21	1	4	36	56	13
1024	2	19	1	11.5	25	70	3
1025	1	36	2	4	36	27	12
1026	2	40	2	9	19	78	4
1027	1	39	2	17	36	60	66
1028	1	42	2	4	31	73	5
1029	2	29	2	3	33	64	2
1030	2	21	1	6	28	74	36
1031	2	30	2	6.5	31	71	45
1032	2	44	2	3.5	35	72	4
1033	2	23	1	2.5	26	71	18
1034	2	21	1	10	32	64	42
1035	2	28	2	7	36	64	28
1036	2	22	1	7.5	36	47	21
1037	2	27	1	4.5	35	65	24
1038	2	22	1	4.5	47	13	13
1039	1	21	1	3.5	38	54	35
1040	1	35	2	5	46	75	56
1041	2	18	1	8	27	71	4
1042	2	35	2	1	44	65	15
1043	2	20	1	4	31	51	6
1044	1	36	2	2.5	47	66	74
1045	2	24	1	2	31	61	21
1046	2	29	2	2	34	61	9
1047	2	28	2	19	37	39	33
1048	2	41	2	3	35	50	34
1049	1	40	2	2	16	76	1
1050	2	25	1	2	28	54	28
1051	2	25	1	12	41	69	39
1052	2	20	1	9	48	45	59
1053	2	30	2	6.5	23	56	5
1054	2	24	1	5.5	32	37	2
1055	2	18	1	0.5	48	55	9
1056	2	24	1	9.5	36	46	5
1057	2	22	1	18	32	82	7
1058	2	32	2	1.5	32	54	1
1059	2	31	2	4	24	67	7
1060	1	30	2	1	25	58	0
1061	2	16	1	4	25	84	0
1062	2	25	1	6	39	60	9
1063	2	25	2	1.5	31	51	12
1064	2	32	2	5	28	62	15
1065	1	20	1	10.5	47	65	95
1066	2	25	1	6	30	70	22
1067	2	28	1	17	28	61	34
1068	2	49	3	2	49	71	1
1069	1	24	1	3.5	30	72	29
1070	2	30	2	8.5	31	80	17
1071	2	19	1	1	38	70	14
1072	2	30	1	3.5	51	58	55
1073	1	23	1	4	32	62	65
1074	1	15	1	11.5	34	69	28
1075	2	16	1	4	43	36	56
1076	2	19	1	0.5	24	51	12
1077	2	30	2	2.5	24	64	25
1078	2	23	1	4	27	63	10
1079	1	39	2	23.5	26	53	14
1080	1	28	2	10	31	52	5
1081	2	22	1	9	43	71	23
1082	2	30	2	3	48	72	1
1083	2	24	1	4.5	36	62	47
1084	2	24	2	1.5	41	66	2
1085	1	24	1	6	48	54	41
1086	2	29	1	3.5	26	59	14
1087	1	25	1	15	36	38	38
1088	1	27	1	22.5	31	72	25
1089	1	20	1	24	48	48	95
1090	2	21	1	14	25	55	40
1091	2	22	1	2	32	72	28
1092	2	30	2	9.5	35	50	1
1093	2	29	2	6	39	56	27
1094	2	43	3	18.5	36	72	43
1095	2	32	2	4	30	67	0
1096	1	45	2	6	35	72	1
1097	2	26	1	2.5	38	54	37
1098	1	30	2	9	48	60	91
1099	1	34	1	5.5	35	58	51
1100	2	32	2	2	28	72	14
1101	1	25	2	3.5	36	48	60
1102	2	30	1	6	31	20	53
1103	1	48	2	14	30	68	1
1104	2	22	1	24	44	57	16
1105	1	29	2	1	29	47	3
1106	1	19	1	9.5	36	41	56
1107	1	27	1	6	39	57	0
1108	2	30	2	4.5	35	37	0
1109	2	28	2	3	19	72	2
1110	1	27	2	5	60	84	0
1111	1	55	2	4	53	54	1
1112	2	22	1	3.5	43	65	6
1113	2	24	1	4	27	65	0
1114	1	19	1	4	27	69	11
1115	2	24	1	3.5	45	47	10
1116	1	24	2	6.5	53	73	20
1117	1	18	1	1.5	26	60	4
1118	2	23	1	7.5	31	76	12
1119	1	35	3	3.5	28	46	17
1120	2	29	2	24	44	74	13
1121	2	30	2	9	48	84	6
1122	1	43	2	1	39	66	16
1123	2	22	1	2.5	38	63	40
1124	2	29	2	2.5	25	50	7
1125	1	42	2	2.5	22	71	2
1126	2	41	2	12	36	48	95
1127	2	39	2	10.5	48	60	50
1128	1	12	1	7	36	12	19
1129	1	42	2	15.5	36	50	50
1130	2	39	2	11	29	24	1
1131	1	42	2	5.5	42	66	40
1132	2	37	2	4	17	81	1
1133	2	32	2	5	30	84	4
1134	1	47	2	4.5	21	47	8
1135	2	33	2	9.5	25	48	42
1136	2	35	2	8.5	19	65	18
1137	2	38	2	4.5	36	60	7
1138	2	40	2	3	35	84	1
1139	1	30	2	4	41	68	15
1140	2	33	2	3.5	23	69	4
1141	2	43	2	15.5	37	50	1
1142	2	39	2	10	29	81	9
1143	2	87	2	10	36	68	12
1144	2	34	2	8	36	81	17
1145	2	25	1	2	21	54	0
1146	2	36	2	3.5	24	59	25
1147	1	24	1	1.5	24	77	3
1148	2	32	2	2	28	58	8
1149	1	17	1	1.5	26	56	7
1150	2	38	2	4	30	70	10
1151	1	27	1	2	26	35	3
1152	2	43	2	7.5	29	46	44
1153	2	38	2	3.5	34	81	25
1154	2	36	2	6.5	44	69	24
1155	1	41	2	6	25	84	0
1156	1	25	1	3	29	47	36
1157	1	66	2	0.5	40	58	10
1158	2	34	2	8.5	22	51	28
1159	1	28	2	23.5	36	70	30
1160	1	12	1	14	39	60	50
1161	2	28	2	3	19	74	49
1162	2	33	2	4	33	55	34
1163	2	24	1	3	33	44	14
1164	1	35	2	24	47	74	20
1165	1	46	2	5	30	59	3
1166	2	35	2	13	45	72	30
1167	1	37	2	9	32	64	95
1168	1	38	2	5	19	67	10
1169	1	26	1	20.5	25	72	20
1170	2	35	2	6	22	67	36
1171	2	38	2	3	46	69	90
1172	2	35	2	5.5	26	43	7
1173	2	35	2	4.5	42	84	58
1174	2	40	2	6	35	65	45
1175	2	41	2	8.5	30	72	36
1176	2	47	2	14	20	75	15
1177	1	47	2	12	46	84	0
1178	1	40	2	7	35	72	3
1179	1	11	1	7	52	55	14
1180	1	21	1	5.5	37	38	18
1181	2	26	1	3.5	16	83	0
1182	2	12	1	3.5	44	38	46
1183	2	40	2	1.5	22	58	1
1184	2	38	2	2	34	49	29
1185	2	35	2	2	38	71	15
1186	2	41	2	24	25	70	53
1187	1	11	1	5	19	48	2
1188	2	39	2	11	48	48	36
1189	1	13	1	10	36	48	20
1190	1	27	2	6	20	42	10
1191	2	20	1	3	36	66	21
1192	2	26	2	9	31	73	47
1193	1	28	1	5	55	63	20
1194	1	36	2	7.5	34	75	11
1195	2	22	1	4	30	77	18
1196	1	28	1	1.5	24	55	0
1197	2	24	1	5.5	26	66	0
1198	2	12	1	16.5	40	84	5
1199	2	24	1	22	29	80	1
1200	2	22	1	3	31	34	10
1201	1	23	1	5.5	40	59	16
1202	2	28	2	3	37	76	20
1203	2	32	2	15	17	12	19
1204	2	25	1	7	23	84	3
1205	2	21	1	15.5	39	84	14
1206	2	29	2	11	49	41	30
1207	2	26	1	7	16	65	0
1208	2	48	2	2	12	84	0
1209	1	32	2	4	20	37	0
1210	1	24	1	24	44	66	58
1211	2	48	3	5	25	71	17
1212	2	27	2	4	41	84	14
1213	2	32	2	13.5	25	48	6
1214	1	24	1	6	34	60	2
1215	2	20	1	2	37	70	2
1216	2	28	1	11	47	83	0
1217	2	29	1	2.5	22	74	0
1218	1	39	2	2	35	58	0
1219	2	23	1	3.5	41	82	9
1220	2	35	2	3	31	52	14
1221	2	28	1	2	25	56	2
1222	1	24	1	4.5	46	51	26
1223	2	39	2	15	23	42	0
1224	1	35	2	1	40	71	23
1225	1	36	2	10	40	77	6
1226	1	23	1	8.5	32	57	10
1227	2	18	1	4	23	61	28
1228	2	51	2	4.5	53	63	7
1229	2	38	2	1.5	36	48	14
1230	2	29	1	2.5	23	74	4
1231	2	32	2	10	28	56	31
1232	2	30	1	1.5	38	58	17
1233	1	25	1	9	21	72	0
1234	1	28	1	4.5	26	58	14
1235	1	26	1	2.5	42	55	26
1236	2	37	2	4.5	48	71	0
1237	2	27	1	21	36	71	34
1238	1	43	2	2	36	50	2
1239	1	36	3	4	42	81	69
1240	1	40	2	8	39	60	73
1241	2	40	2	7	35	65	64
1242	1	28	1	1.5	36	65	0
1243	1	35	2	2	48	29	44
1244	2	27	2	2	36	53	2
1245	2	34	2	3.5	47	51	50
1246	1	30	2	4.5	36	79	8
1247	2	26	1	11.5	39	81	21
1248	1	36	2	1	25	64	12
1249	1	36	2	1.5	32	66	0
1250	2	30	2	7.5	37	54	14
1251	2	50	2	3.5	12	83	0
1252	2	25	1	17.5	25	73	32
1253	2	23	1	11	28	57	29
1254	2	34	2	17.5	40	74	52
1255	2	27	1	2.5	40	58	0
1256	2	24	1	2.5	29	56	8
1257	1	46	2	3	60	12	30
1258	2	36	2	24	42	78	18
1259	1	21	1	2	23	72	8
1260	2	25	1	11.5	36	74	3
1261	1	35	2	24	23	68	7
1262	2	35	2	5	36	72	3
1263	2	22	1	1.5	22	71	4
1264	2	33	2	16	46	74	4
1265	1	33	1	7.5	18	57	14
1266	2	45	2	9	28	59	10
1267	1	36	2	14.5	30	60	5
1268	1	45	2	4	34	70	16
1269	2	35	2	2	23	69	21
1270	2	42	2	10.5	28	75	40
1271	2	22	1	2.5	17	72	0
1272	1	47	2	10	34	74	85
1273	1	24	1	6	27	35	0
1274	2	51	2	2	23	74	39
1275	1	46	2	2.5	36	72	0
1276	2	34	1	14.5	52	73	28
1277	1	36	2	2	36	50	18
1278	1	56	2	8	28	56	19
1279	1	34	2	3.5	30	48	16
1280	2	26	1	10	23	70	16
1281	1	36	2	5.5	27	57	5
1282	1	23	1	1.5	26	72	6
1283	1	21	1	2.5	24	67	6
1284	1	35	2	3	36	58	22
1285	2	55	2	12.5	42	72	11
1286	2	37	2	4.5	32	79	21
1287	2	36	2	8	28	62	38
1288	2	34	2	2.5	36	61	16
1289	1	36	2	12	32	78	18
1290	2	34	2	12	47	63	39
1291	2	35	2	10	29	59	32
1292	2	36	1	7	20	64	15
1293	2	36	2	13.5	43	45	7
1294	1	29	2	14.5	24	54	36
1295	1	15	1	13.5	35	70	38
1296	1	36	2	8	31	82	3
1297	2	29	2	8.5	22	69	5
1298	2	29	2	24	47	50	71
1299	1	37	3	10	33	74	10
1300	1	42	2	4.5	32	67	5
1301	2	35	2	4.5	33	52	14
1302	2	53	2	2	28	75	11
1303	2	18	1	3.5	27	64	21
1304	2	34	2	1.5	42	57	0
1305	1	42	2	4	36	60	62
1306	2	34	2	4	25	83	23
1307	2	36	2	14.5	36	60	61
1308	1	35	1	1.5	36	48	61
1309	1	34	2	1.5	23	51	1
1310	2	25	1	5.5	31	73	21
1311	2	37	2	8	21	84	0
1312	2	29	2	15	30	49	22
1313	2	23	1	4	28	53	2
1314	1	35	2	6	28	80	4
1315	2	35	2	2	37	81	27
1316	1	44	2	5.5	28	69	3
1317	2	49	2	8	37	59	53
1318	2	37	2	1	22	68	6
1319	2	27	1	3	36	72	9
1320	2	37	2	2	24	61	3
1321	2	43	2	9	31	70	6
1322	2	33	2	4	32	84	26
1323	2	42	2	4	27	72	19
1324	2	44	2	10.5	22	76	39
1325	1	41	2	6.5	27	71	13
1326	1	32	2	5.5	34	83	23
1327	2	36	2	2	17	78	2
1328	2	32	2	16	27	77	33
1329	1	45	2	6.5	36	54	60
1330	2	30	2	5	27	84	22
1331	2	39	2	8	40	62	25
1332	2	19	1	3	28	84	30
1333	2	45	2	11	32	49	8
1334	2	36	2	5	36	61	24
1335	2	32	2	1.5	29	71	23
1336	2	31	2	1.5	48	81	0
1337	2	34	2	1	39	79	59
1338	2	34	2	1	25	59	2
1339	2	31	2	9.5	27	51	63
1340	1	36	2	2.5	27	69	5
1341	2	22	1	4	32	59	10
1342	2	38	3	13.5	28	34	12
1343	1	27	1	4.5	47	70	48
1344	2	36	2	3	24	66	58
1345	1	28	1	2	12	48	4
1346	2	25	2	1	18	66	0
1347	1	33	2	4	21	53	9
1348	2	41	2	3	31	30	51
1349	2	26	2	6.5	22	50	26
1350	2	36	2	6.5	30	66	40
1351	1	40	2	7	25	82	6
1352	2	34	2	8	37	84	33
1353	1	45	2	5	32	56	10
1354	2	26	2	3.5	28	62	5
1355	2	35	2	13	47	56	50
1356	1	42	2	10.5	41	81	6
1357	2	29	1	14	40	28	11
1358	1	24	1	12	35	76	15
1359	1	39	2	3	42	73	6
1360	1	20	1	2.5	31	72	8
1361	1	27	1	2.5	29	71	1
1362	1	45	2	24	37	61	29
1363	1	29	1	10	24	63	0
1364	2	25	1	10.5	36	55	3
1365	1	25	2	12.5	54	39	45
1366	2	24	1	5	30	67	1
1367	1	25	1	10	29	63	10
1368	2	29	1	6.5	32	47	36
1369	2	35	3	2.5	25	73	4
1370	1	37	2	9	12	12	30
1371	1	24	1	24	41	63	80
1372	2	42	2	13	25	74	12
1373	2	35	2	4	25	81	5
1374	2	42	2	8	35	52	20
1375	2	36	2	3.5	34	78	39
1376	1	24	1	13.5	36	60	3
1377	1	24	1	2.5	34	73	0
1378	2	27	1	5	34	79	30
1379	2	37	2	4.5	22	54	4
1380	2	25	1	5	39	66	13
1381	1	34	2	1.5	48	68	8
1382	2	45	2	5	22	63	3
1383	1	27	1	2	34	44	4
1384	2	46	2	5	23	77	9
1385	2	39	2	15.5	42	27	27
1386	2	29	2	1.5	31	60	31
1387	1	29	2	4	29	75	10
1388	2	31	2	5	41	66	23
1389	1	26	1	2	32	54	65
1390	2	25	1	24	43	72	19
1391	1	32	1	14	30	76	4
1392	2	27	2	1.5	33	74	0
1393	2	30	1	2.5	32	70	5
1394	2	30	2	13	40	56	45
1395	2	27	1	4	29	48	10
1396	2	28	2	18	36	72	9
1397	2	27	1	2	38	60	21
1398	2	36	1	2.5	26	68	5
1399	2	27	2	1.5	20	84	2
1400	1	20	1	4	34	69	3
1401	2	22	1	13	33	34	78
1402	1	22	1	6	47	63	17
1403	1	20	1	8	34	70	7
1404	1	19	1	5	20	76	2
1405	1	22	1	4.5	19	70	0
1406	1	21	1	12	24	14	29
1407	1	20	1	2	30	80	0
1408	1	23	1	8	28	80	8
1409	2	22	1	20	35	41	73
1410	2	20	1	24	34	77	27
1411	1	40	2	12	42	73	21
1412	1	45	2	5.5	32	64	73
1413	1	52	2	8.5	34	70	45
1414	2	26	2	6	28	71	0
1415	2	21	1	24	40	57	42
1416	1	24	1	24	33	75	23
1417	2	20	1	8.5	44	49	43
1418	1	27	1	7.5	34	75	10
1419	2	49	3	12	38	65	39
1420	2	32	2	13	36	65	19
1421	2	30	1	4	24	65	23
1422	2	27	2	15	37	59	13
1423	1	15	1	4	52	50	37
1424	1	20	1	2	42	72	6
1425	1	22	1	16.5	36	46	14
1426	2	25	1	1	34	69	39
1427	1	23	1	4.5	56	63	87
1428	2	27	2	11	36	78	6
1429	2	25	1	5.5	25	74	26
1430	2	30	2	2	34	84	95
1431	2	37	3	3.5	30	49	12
1432	1	30	2	2.5	26	66	0
1433	1	77	2	3.5	26	61	13
1434	2	28	1	24	33	63	19
1435	2	21	1	4	35	47	34
1436	2	22	1	2.5	32	66	3
1437	2	51	3	3	14	82	4
1438	1	28	1	13	21	55	9
1439	1	29	1	6	31	61	6
1440	2	28	2	1.5	38	72	24
1441	1	26	1	4	40	60	75
1442	1	24	1	5.5	42	62	25
1443	2	12	1	3.5	21	12	23
1444	1	24	1	1.5	43	61	45
1445	1	21	1	3	47	60	37
1446	2	52	1	3	26	59	19
1447	1	55	2	1.5	27	61	1
1448	1	25	1	1	27	67	1
1449	2	18	1	1	44	24	62
1450	2	19	1	3.5	28	69	24
1451	2	21	1	5.5	45	58	32
1452	2	22	1	1	24	73	1
1453	1	22	1	1.5	20	79	0
1454	1	33	1	9.5	31	52	5
1455	1	45	2	11	44	37	49
1456	2	20	1	9.5	25	59	33
1457	2	20	1	6.5	27	58	8
1458	2	21	1	4.5	34	58	41
1459	2	20	1	1.5	27	58	27
1460	2	20	1	6	36	66	8
1461	2	21	1	4.5	26	77	9
1462	2	20	1	0.5	34	52	24
1463	2	22	1	3.5	24	71	19
1464	2	37	1	4	29	83	9
1465	2	21	1	6	49	79	0
1466	2	20	1	4	23	57	8
1467	2	22	1	6	25	56	23
1468	2	21	1	1	40	47	44
1469	2	22	1	3	19	64	0
1470	2	21	1	3.5	35	62	0
1471	2	21	1	2	20	70	1
1472	2	20	1	22	30	66	30
1473	2	21	1	2	24	72	4
1474	2	23	1	1	30	66	10
1475	2	21	1	3.5	24	59	9
1476	2	22	1	4	28	48	13
1477	2	21	1	3.5	38	62	49
1478	2	18	1	6.5	48	72	90
1479	2	21	1	1.5	35	69	2
1480	2	20	1	3	36	56	3
1481	2	22	1	2.5	31	78	0
1482	2	21	1	1.5	35	77	16
1483	2	29	1	13	35	80	8
